# Supplementary material for: Evaluating care farming as a means to care for those in trauma and grief
Source: Health Place. 2020 Mar;62:102281. doi: 10.1016/j.healthplace.2019.102281 (PMC7274169; doi:10.1016/j.healthplace.2019.102281)
Supplement: Multimedia component 1 [file mmc1.xml]

<?xml version="1.0" encoding="UTF-8" standalone="no"?><data:data><datasets><author>jcaccia@me.com</author><type>0</type><dataset><value>1</value><reason>The data that has been used is confidential</reason><comments/></dataset></datasets></data:data>
